# Supplementary material for: Sequence Variation in Caprine KRTAP6-2 Affects Cashmere Fiber Diameter
Source: Animals (Basel). 2022 Aug 11;12(16):2040. doi: 10.3390/ani12162040 (PMC9404442; doi:10.3390/ani12162040)
Supplement: Supplementary file 1 [file animals-12-02040-s001.zip]

Archive with 1 entries (1 files):
- animals-1821362-Supplementary.pdf
